# Supplementary material for: Supramolecular β-Cyclodextrin-Quercetin Based Metal–Organic Frameworks as an Efficient Antibiofilm and Antifungal Agent
Source: Molecules. 2023 Apr 23;28(9):3667. doi: 10.3390/molecules28093667 (PMC10179912; doi:10.3390/molecules28093667)
Supplement: Supplementary file 1 [file molecules-28-03667-s001.zip]

Archive with 1 entries (1 files):
- molecules-2319177-supplementary.pdf
